# Supplementary material for: Pomiferin Induces Antiproliferative and Pro-Death Effects in High-Risk Neuroblastoma Cells by Modulating Multiple Cell Death Pathways
Source: Int J Mol Sci. 2025 Apr 11;26(8):3600. doi: 10.3390/ijms26083600 (PMC12026727; doi:10.3390/ijms26083600)
Supplement: Supplementary file 1 [file ijms-26-03600-s001.zip]

Archive with 2 entries (2 files):
- Supplemental tables.pdf
- Supplementary figures.pdf
